# Supplementary material for: Resources and interventions to support psychological health and wellbeing in the pharmacy workforce: Analysis and use of a health worker ‘burnout’ toolkit
Source: Explor Res Clin Soc Pharm. 2023 Nov 3;12:100359. doi: 10.1016/j.rcsop.2023.100359 (PMC10641757; doi:10.1016/j.rcsop.2023.100359)
Supplement: Supplementary file 2 — Data charting results workbook [file mmc2.xlsx]

## Sheet: Recommended R&I
Target Level (CIHR)	Category (CIHR)	Intervention Title	Weblink	Origin	Gender/ Intersectional Informed	Burnout Stage	Audience	Medium (communication conduit)	Interaction Type	Interaction Type	Anonymous	Time Investment	CPhA Investment	Recommendation	Multimedia Translation Potential	Adaptation Level	Our Top Selections	Notes
System
	Promoting Mental Health	Addressing Mental Health in the Workplace and National Standard (CSA Group) of Canada for Psych Health and Safety in the Workplace	https://www.youtube.com/playlist?list=PL2NuAPXp8ohZmoVaECl6sRiV9lQ25XkId	CAN		Preventing	Societal	Electronic	Passive	Video	Yes	Multistakeholder over months	Time, leadership expertise, commitment	High	High	Medium	Yes	‘Standard’ as well as the short 3-4 minute videos (did not look at all) contain excellent content.Still processing what role CPhA can directly play with this vs. that of regulators. Regulators have more leverage to insist that this standard is ‘present’ and being applied continually within workspaces. CPhA may be interested in leading the horses to water through conference offerings (orientation …
	Promoting Mental Health	Creating a Safe Space	https://www.patientsafetyinstitute.ca/en/toolsResources/Creating-a-Safe-Space-Psychological-Safety-of-Healthcare-Workers/Documents/Manuscript%20Documents/4_Canadian%20Best%20Practices%20for%20peer%20to%20peer%20support%20programs.pdf	CAN		Preventing	Healthcare	Electronic	Passive	Print	Yes	Weeks of program developmant	Pilot: 50K	High	Medium	Medium	Yes	Another excellent resource for this profession if decide to embark on a large-scale peer support structure/program. Allows us to not start from scratch but build on what’s already out there. This document is from October 2019. The document is specific to healthcare organisations that are large and employ teams of workers. Community pharmacies may not be individually equipped or conducive to these…
	Promoting Mental Health	Mental Health in the Workplace	https://ccdi.ca/media/3612/educational-resources-mental-health-en.pdf	CAN	Intersectional	Preventing	Societal	Electronic	Passive	Print	Yes	Release-ready	Release-Ready	High	High	None	Yes	Fabulous catalog for anyone but especially managers to start them on their self-directed educational journey to embedding policy, structure and programs to support a psychologically healthy, progressive workspace. Where does it fit? If leaders set their own learning objectives, they could include a handful of the resources included in this document (2022). It would prepare them for the CSA work (…
	Promoting Mental Health	Evidence-Based Practices Support the Heart of Safety: Declaration of Principles	https://www.vocera.com/blog/evidence-based-practices-support-ceo-coalitions-declaration-principles	USA		Preventing	Healthcare	Electronic	Passive	Print	Yes	Multistakeholder over weeks	Research likely few thousand	High	No	Medium	Yes	The section that describes suicide risk assessment should be considered. The other interventions are considered lower than my top 5. It may be that the EAP programs should be investigated to understand if these risk assessments are conducted for all pharmacy professionals.
	Promoting Mental Health	Provincial Wellness/Mental Health Support Programs for physicians	Mulhtiple links	CAN		Addressing	Healthcare	Virtual	Interactive	One on one	No	Weeks of research	Few thousand	High	High	None	No	Support programs are the last line of defense. Arguably the key is change at policy/org level. These have been widely offered for years. Unsure if they are effective given where we find ourselves. Would be good to know what each provincial reg/adv agency is funding for EAP. NS site says: The CMA Wellness Line ends on Nov. 30, 2022. The support line was launched in June 2020 during the height of t…
	Promoting Mental Health	Welless/Mental Health Support Programs for Dentists	Multiple links	CAN		Addressing	Healthcare	Virtual	Interactive	One on one	No	Weeks of research	Few thousand	High	High	None	No	As above
	Promoting Mental Health	Policy and Procedures on the Accommodation of Mental Illness: Canadian Human Rights Commission	https://www.chrc-ccdp.gc.ca/sites/default/files/policy_mental_illness_en_1.pdf	CAN		Supporting Recovery	Societal	Electronic	Passive	Print	Yes	Multistakeholder over months	Time, leadership expertise, commitment	High	Medium	None	Yes	Not top 5 in Jan 2023 however, as the year goes on, becomes more relevant. Good exemplar for pharmacies who will likely be welcoming back pharmacists experiencing or have experienced mental health issues/diagnoses. Should be in a list of resources. It’s policy that should exist on an organizational level but could be facilitated by CPhA
	Promoting Mental Health	Rehabilitation and Wellness Services	https://www.oda.ca/member-resources/wellness-support-services/rehabilitation-and-wellness-services/	CAN		Supporting Recovery	Healthcare	Other						High				Retained this on top priority mostly b/c we need to understand prevalence of addictions in pharmacy professionals before we can recommend these programs are developed or promoted. EAP support programs may already have something. Significant research needed.
	Handling Conflict, Bullying & Harassment	Workplace Harrassment and Violence Risk Assessment Tool	https://www.canada.ca/en/employment-social-development/programs/workplace-health-safety/harassment-violence-prevention/risk-assessment-tool.html	CAN		Preventing	Societal	Electronic	Interactive	Print	Yes	Days	Promotion	High	Low	Minor	No	Some fine-tuning of the items may be required (columns don’t make sense) but otherwise, this should be included in policy emanating from advocacy bodies (CPhA and CSHP transmission to provincial chapters). Highly relevant to community pharmacy. There is a Section on Training. Maybe a short menu Including the VA&R Behaviours Toolkit below) to select from will lubricate the implementation. The AUS …
	Handling Conflict, Bullying & Harassment	Violence, Aggression & Responsive Behavious Toolkit	https://workplace-violence.ca/tools/	CAN		Preventing	Societal	Electronic	Passive	Print	Yes	Multistakeholder over weeks/months	Promotion and Workshopping	High	High	Medium	No	There are 3 Assessment Tools of potential interest: 1. Acute Care Workplace Violetnce Risk assessment Tool 2. Assessing Violence in Community: A handbook for the workplace 3. Workplace Violence Risk Assessment Tool in Any Sector The first one (reviewed in detail) has very few assessment points that are not relevant. Could be easily implemented in Community pharmacies as is or combined with #3 for…
	Handling Conflict, Bullying & Harassment	Prevention and Management of Violence and Aggression in Health Services	https://content-v2.api.worksafe.vic.gov.au/sites/default/files/2018-06/ISBN-Prevention-and-management-of-violence-and-aggression-health-services-2017-06.pdf	AUS		Preventing	Healthcare	Electronic	Passive	Print	Yes	Release-ready	Release-Ready	High	Low	None	Yes	Practical and comprehensive w/o the legal framework of the Canadian resources (above). Could be used as is to induce pharmacies to self-assess and make changes to environment, training and policy.
	Addressing/Confronting Discrimination	Principles and Strategies for Anti-Rais Interventions in Healthcare Settings	https://www.ncbi.nlm.nih.gov/pmc/articles/PMC8000324/	CAN		Preventing	Healthcare	Electronic	Passive	Print	Yes	Multistakeholder over months	Time, leadership expertise, commitment	High	High	Major	No	Concrete components that should be considered by healthcare organisations in multipronged efforts to battle discrimination within their ranks and toward patients (outpatient focus)
																		General Impressions: Ample work done in the domains of communication/education availability, policy structuring on these topics so policy makers don’t have to start from scratch. But given that occupational health is provincial jurisdiction, to meet each province’s requirements, some review of a Canada-wide policy for adoption is advised.
																		Also, do corporates already have these documents and training programs? Reached out to Loblaws…maybe the bulk of pharmacies already have these policies, procedures and training? How often are they updated?
																		CPhA is well-positioned to produce position statements like the AOM has done.
																		CPhA is also well-positioned to work with stakeholders to produce high-quality (evidence based) national policy on conflict, harassment and bullying.
Organisation
	Promoting Mental Health	Guarding Minds at Work	https://www.guardingmindsatwork.ca/	CAN		Preventing	Societal	Electronic	Passive	Print	Yes	Leader: Weeks	Release-ready	High	Low	None	No
	Promoting Mental Health	Caring for Healthcare Workers	https://www.guardingmindsatwork.ca/	CAN		Preventing	Healthcare	Electronic	Passive	Print	No	Leader: Weeks	Release-ready	High	Low	None	Yes	Maybe preferred over above more general resource?
	Promoting Mental Health	Transforming Healthcare Organisations	https://www.mentalhealthcommission.ca/wp-content/uploads/drupal/2018-11/healthcare_crosswalk_eng.pdf	CAN		Preventing	Healthcare	Electronic	Passive	Print	Yes	Leader: Weeks	Release-ready	High	Medium	None	Yes	Dovetails with / maps onto the National Standard of Canada for Psych Health and Safety in the Workplace
	Promoting Mental Health	Reach for Resilience - Burnout Toolkit	https://reach4resiliencend.com/wp-content/uploads/2022/01/Reach-for-Resilience-Burnout-Toolkit_.pdf	US		Preventing	Societal	Electronic	Passive	Print	Yes	Leader: Days	Release-ready	High	Medium	None	No
	Promoting Mental Health	Workplace Well-being & Mental Health Toolkit	https://workplaces.healthiertogether.ca/media/uploads/healthier%20toegther_wellbeingtoolkit_ahs.pdf	CAN		Addressing	Societal	Electronic	Passive	Print	Yes	Leader: Months	Release-Ready	High	High	Medium	Yes	26 page toolkit that includes a few resources within this CIHR catalog. Excellent that they include lists of outcome and progress indicators useful for measuring impact! A few things are AB-specific so some adaptation maybe needed or direction provided
	Promoting Mental Health	Moral Stress Amongt Healthcare Workers During COVID-19: A guide to Moral Injury	https://workplaces.healthiertogether.ca/media/uploads/healthier%20toegther_wellbeingtoolkit_ahs.pdf	AUS		Addressing	Healthcare	Electronic	Passive	Print	Yes	Leader: Hours	Release-ready	High	High	None	No	28 pages of educational materials directed at leaders/organisations. It's good preparatory material for subsequent action to fulfill the activities necessary to meet some of the above policy and programming within individual practices.
	Managing Workload	Getting Rid of Stupid Stuff Program	https://edhub.ama-assn.org/steps-forward/module/2757858	US		Preventing	Healthcare	Electronic	Passive	Multiple offerings	Yes	Leader: Hours	Leadership, expertise, promotion and maybe workshops	High	High	Minor	No	Electronic Health Record focussed which is a big part of pharmacy as it's a tech-intensive profession.
	Handling Conflict, Bullying & Harassment	Violence Prevention Strategies	https://ochu.on.ca/wp-content/uploads/2019/08/2017-11-27-Assaulted-and-Unheard-Violence-Against-Healthcare-Staff-New-Solutions-Article.pdf	CAN		Preventing	Healthcare	Electronic	Passive	Print	Yes	Leader: Hours	Some contextualising to community pharmacies	High	High	Medium	Yes	Journal article that presents qualitative research findings regarding experience and effective interventions vs. workplace violence. Community pharmacy can use much of this info. But we need to understand what baseline is within these individual practices. What is the finding from CPhA's surveys? Is this a top concern for professionals? May need to unpack or explore the survey responses a bit mor…
	Reducing Stigma & Facilitating Disclosure	Think Mental Health "Have that Talk" Video Series	https://thinkmentalhealth.ca/watch-videos/	CAN		Preventing	Societal	Electronic	Passive	Video	Yes	Leader: Hours	Release-ready	High	No	None	No	FR versions! 13 videos on mental health awareness and stigma reduction
	Reducing Stigma & Facilitating Disclosure	Key Ingredients of Anti-stigma Programmes for Healthcare Providers	https://link.springer.com/content/pdf/10.1007/s00127-017-1341-9.pdf	CAN		Preventing	Healthcare	Electronic	Passive	Print	Yes	Hours	Release-ready	High	High	Major	Yes	This piece of research should shape any offering that CPhA might develop in their CPD line. Clearly passive education (like the videos above) won't make a lasting impact on mental health stigma.
Team
	Promoting Mental Health	Schwartz Rounds	https://www.theschwartzcenter.org/programs/schwartz-rounds/	USA		Preventing	Healthcare	Face to Face	Interactive	Facilitated Group	No	Weeks of program developmant	Pilot: 50K	High	High	Medium	Yes	Rounds rather than recurring small group. Open sessions so not much opportunity for follow-up or developing ongoing supportive relationships. The drop-in format could be a portal to exploring one's interest in ongoing group work.
	Promoting Mental Health	Balint 2.0: a birtual Balint Group for Doctors around the World	https://journals.sagepub.com/doi/abs/10.1177/0091217418765036	International		Preventing	Healthcare	Face to Face	Interactive	Facilitated Group	No	Weeks of program developmant	Pilot: 50K	High	High	Medium	Yes	Recurring small group. See Can Pat Safety Institute Creating a Safe Space above
	Promoting Mental Health	#2022 Healthcare Workforce Rescue Package	https://www.allinforhealthcare.org/issues/2022-healthcare-workforce-rescue-package	USA		Preventing	Healthcare	Electronic	Passive	Multiple offerings	Yes	Leaders: Days of reviewing material	Release-Ready	High	Medium	None	Yes	Multimedia and print. Good-looking website
	Promoting Mental Health	Sample Script for Approaching Distressed Physicians	https://edhub.ama-assn.org/steps-forward/module/2702599	USA		Supporting Recovery	Healthcare	Electronic	Passive	Print	Yes	CPhA: Hours	Release-Ready	High	High	Minor	Yes	It's a short 2 pager that can be amended and presented (with AMA's permission/attribution)
	Promoting Mental Health	Returning to the Workplace-Resiliency Training for Managers	https://edhub.ama-assn.org/steps-forward/module/2702599	CAN		Supporting Recovery	Occupations at risk	Electronic	Passive	Print	Yes	CPhA: Hours Managers: Days	Release-Ready	High	Medium	None	Yes	FSEAP is a company that provides EAP. 37-page booklet for managers
Individual
	Promoting Mental Health	Vitalk App	https://vitalk.health/	Thornhill ON developer		Preventing	Healthcare	Electronic	Interactive	Chatbot	Yes	TBD	TBD	Medium		Unknown		Need company presentation
	Promoting Mental Health	Drop-In Mindfulness sessions for HCPs	https://www.pause4providers.com/	ON		Preventing	Healthcare	Electronic	Passive	Video	Yes	< 4 hours	Free	High		None	Yes	Mindfulness live sessions d/c'd in 10/2022
	Promoting Mental Health	Psychological First Aid for Frontline HCPs during COVID-19	https://policy.nshealth.ca/Site_Published/covid19/document_render.aspx?documentRender.IdType=6&documentRender.GenericField=&documentRender.Id=79548	NS		Preventing	Healthcare	Electronic	Passive	Print	Yes	> 4 hours	Free	Medium		Medium	No	50 pages, COVID heavy, activities prescribed
	Promoting Mental Health	Expressive Arts	https://onlinelibrary.wiley.com/doi/10.1111/jan.14043	US		Preventing	Healthcare	Face to Face	Interactive	Facilitated Group	No	Ongoing	Significant	High		Major	Yes	Systematic review strongly supports. For CPhA consideration for pilot program
	Promoting Mental Health	Anticipate-Plan-Deter model	https://nchph.org/5331-2/	US		Preventing	Healthcare	Electronic	Passive	Print	Yes	> 4 hours	TBD	No		Unknown	No	Material not geared to CPhA's Wellness TF. Maybe once energy exists to tackle advance disaster planning
	Promoting Mental Health	Mindarma	https://mindarma.com/home/the-lowdown/#:~:text=Mindarma%20is%20designed%20to%20help%20workers%20become%20more,turnover%2C%20and%20workers%E2%80%99%20compensation.%20Ongoing%20learning%20and%20engagement	AUS		Preventing	Occupations at risk	Virtual	Interactive	Multiple offerings	No	Ongoing	TBD				Yes	Diverse offerings of high-quality. Costs unknown but likely considerable. Need to assess level of adaption. Will write to them to request demonstration.
	Promoting Mental Health	Strengthening Mental Health and Wellness During COVID-19	https://www.oha.com/news/strengthening-mental-health-and-wellness-during-covid-19	ON		Preventing	Healthcare	Electronic	Passive	Print	Yes	> 4 hours	Free	High		None	No	Another catalog of excellent resources that pharmacy professionals can dip in and out of. Approaches include holistic interventions. Compares well with Clinician Well-Being Knowledge Hub (see below)
	Promoting Mental Health	Animal Assisted support Programs for HCPs	https://bmchealthservres.biomedcentral.com/articles/10.1186/s12913-020-05586-8	US		Preventing	Healthcare	Face to Face	Interactive	One on one	No	< 4 hours	TBD	High		Major	No	Decentralised nature of community pharmacy presents challenge to implementation but not impossible. Maybe worth a pilot
	Promoting Mental Health	Guideline on Managing Personal and Practice Health	https://www.cmo.on.ca/wp-content/uploads/2018/06/Guideline-on-Managing-Personal-Practice-Health-final.pdf	ON		Preventing	Healthcare	Electronic	Passive	Print	Yes	< 4 hours	Free	No		None	No	interesting in that it is the only example I’ve seen of a guideline from a regulator. Brings in duty to report incapacity. Maybe something for regulators to build on (and they should be building on)
	Promoting Mental Health	ECHO-Coping with COVID	https://www.nbasw-atsnb.ca/news-and-events/continuing-education/echo-coping-with-covid-19/	NB		Preventing	Healthcare	Virtual	Passive	Facilitated Group	No	> 4 hours	TBD					Have signed up for a session (Friday afternoons 1h) and waiting for response. Cannot evaluate but they specifically ID’d pharmacists as welcome. Maybe a viable opportunity but will need to participate.
	Promoting Mental Health	RESPITE: Resilience in the Era of Sustainable Physicians: An International Training Endeavour	https://respite.machealth.ca/about.html	International		Preventing	Healthcare	Virtual	Passive	Multiple offerings	Yes	> 4 hours		No		None	No	Should be brought to AFPC’s attention as an exemplar (potential) for national development
	Promoting Mental Health	Pause, Reset and Nourish Toolkit (PRN)	https://www.hamiltonhealthsciences.ca/covid19/staff-physician/hhs-resources/resilience-support-toolkit/	ON		Preventing	Healthcare	Electronic	Passive	Multiple offerings	Yes	significant	Free but maybe want rebranding	High		None	Yes	While not pharmacy-specific, the PRN title will appeal to Pharmacists. Multimedia is nice.
	Promoting Mental Health	Clinician Well-Being Knowldege Hub	https://nam.edu/clinicianwellbeing/	US		Preventing	Healthcare	Electronic	Passive	Multiple offerings	Yes	Consumer directed > 4hours	Free	High		None	No	Impressive both in terms of volume of information, research compilation, website design. It’s a rich resource that is MD heavy and adaptation may not be possible given pharmacy does not have the same resources or evidencebase. I think this can/should be: 1. an external resource that CPhA can point to 2. Inform (along with the Med Lab Tech page) CPhA’s eventual wellbeing resource page. Also, they …
	Promoting Mental Health	Moral distress and COVID-19: How to recognise and cope with it	https://www.cmpa-acpm.ca/en/education-events/cmpa-podcasts/podcast-physician-moral-distress	ON		Addressing	Healthcare	Electronic	Passive	Audio	Yes	20 minutes	Free	Medium		None	No	Could replicate similar podcast for pharmacy
	Promoting Mental Health	Introduction to Vicarious Trauma for Frontline Workers: A webinar	https://cmhanb.ca/introduction-to-vicarious-trauma-for-frontline-workers/	NB		Addressing	Healthcare	Virtual	Passive	Multiple offerings	No	< 4 hours	Free	Medium		None	No	Kayla Breelove Carter from NB does youtube recording. Passive education of high quality
	Promoting Mental Health	Returning to a Shared Workspace: A psychological toolkit for Transitioning to a New Normal	https://ontario.cmha.ca/wp-content/uploads/2019/12/CMHA_ReturnToWorkplace-Toolkit_EN_jan-2022_FINAL.pdf	ON		Supporting Recovery	Societal	Electronic	Passive	Print	Yes	< 4 hours	Free	No		None	No	Context isn’t applicable. Pharmacy professionals are not returning to shared workspaces. They’ve been there all along and the anxiety isn’t to do with viral transmission so much as other stressors
	Managing Workload	Psychosocial Factors: Workload Management	https://www.csps-efpc.gc.ca/video/workload-management-eng.aspx	CAN		Preventing	Occupations at risk	Electronic	Passive	Video	Yes	3 minutes	Free	Strong		None	Yes	Simplistic, passive learning but LOW-BARRIER, low risk. I think some of the resources at the end are of interest: Mindful Employer Canada and mentalhealthcommission.ca/nationalstandard And, there are some good practical steps to having a productive conversation with a supervisor. Normalises!!! I see that the 14 videos are mentioned above in systems section.
	Managing Workload	Setting Boundaries as a HCP	https://mhanational.org/setting-boundaries-health-care-worker	US		Preventing	Healthcare	Electronic	Passive	Print	Yes	< 1 hour	Free	Medium		None	No	Passive learning but LOW-BARRIER, low risk. Healthcare but not pharmacy specific. Meh.
	Managing Workload	BounceBack	https://bouncebackontario.ca/	ON		Addressing	Societal	Telephone	Interactive	One on one	No	< 4 hours	Free	No		None	No	Focus is on general public rather than HCPs. Up to 6 telephone sessions over 3-6 months during which client works through CBT (20 in the series) workbooks personalised to their needs. INTERACTIVE coaching which is great. Barriers: I see none. This should be promoted to pharmacy professionals as counselling ‘lite’ Workbooks 8, 10,, 12 may be particularly relevant to pharmacy professionals.
	Handling Conflict, Bullying & Harassment	Conflict Resolution Process and Bullying	https://mentalhealth.csmls.org/i-am-an-employee/#sd	CAN		Preventing	Healthcare	Electronic	Passive	Print	Yes	< 4 hours	Free	High		Medium	No	Page has some fabulous resources. While I did no access them all, there is value to replicating a similar page for pharmacy professionals. There are additional pages for managers and organisations but these don’t appear higher up in this chart. Maybe they were not evidence based. ASYNCHRONOUS and learning in isolation though low barrier. Also of interest is Conflic resolution and a quiz to ID you…
	Addressing/Confronting Discrimination	Virtual Simulations o Confront Racism and Bias in Health Professions Education	https://www.sciencedirect.com/science/article/abs/pii/S1876139922000305	US		Preventing	Healthcare	Face to Face	Interactive	Facilitated Group	No	< 4 hours	Significant	Medium		High	No	The material is not accessible. It’s a live, facilitated workshop that appears to be of excellent quality but the developers have not yet adapted it for external use. The production value would be a barrier to CPhA/Pharmacy adapting it for our use. We woud need a major grant to produce the set of 6 trigger films. And the context would potentially need adjustment as this was an interprofessional i…
	Addressing/Confronting Discrimination	Mental Health at Work: Being anti-racist in the workplace	https://www.mentalhealthatwork.org.uk/toolkit/being-anti-racist-in-the-workplace/	UK		Preventing	Occupations at risk	Electronic	Passive	Multiple offerings	Yes	< 1 hour	Free	High		None	No	ASYNCHRONOUS multimedia but passive learning (no interaction/discussion). Low BARRIER as dip in and out
	Addressing/Confronting Discrimination	Do I Belong Here?	https://www.mededportal.org/doi/10.15766/mep_2374-8265.11166	US		Preventing	Healthcare	Face to Face	Interactive	Facilitated Group	No	< 2 hours	Significant	High		High	No	Product is well-designed, interactive learning with lots of discussion. Would need adapting from medicine to pharmacy but appears easily accomplished. BARRIER: Not virtual. Only 75 minute investment in time. Imposter syndrome linked to burnout.
	Reducing Stigma & Facilitating Disclosure	The Working Mind Virtual	https://mentalhealthcommission.ca/training/twm/the-working-mind-virtual/	CAN		Preventing	Occupations at risk	Virtual	Interactive	Facilitated Group	No	1 day	Significant	High		Minor	Yes	There are employee, manager/leader and train the trainer courses. Comprehensive and supported by a live instructor. Recommend CPhA send someone to a course to review.There is a $140 pricetag. There are 3 open spots for the January facilitator training $3300 which CPhA may wish to consider. Interesting that the MHCC is willing to tailor (or maybe the train the trainer dental professional tailored …
	Reducing Stigma & Facilitating Disclosure	Stigma	https://mentalhealth.csmls.org/i-am-an-employee/#sd	CAN		Preventing	Healthcare	Electronic	Passive	Print	Yes	< 4 hours	Free	No		Medium	No	Page has some fabulous resources. While I did no access them all, there is value to replicating a similar page for pharmacy professionals. There are additional pages for managers and organisations but these don’t appear higher up in this chart. Maybe they were not evidence based. ASYNCHRONOUS and learning in isolation though low barrier. Also of interest is Conflic resolution and a quiz to ID you…
	Reducing Stigma & Facilitating Disclosure	Words Matter: An anti-bias Workshop for HCP	https://www.mededportal.org/doi/10.15766/mep_2374-8265.11115	US		Addressing	Healthcare	Face to Face	Interactive	Facilitated Group	No	< 4 hours	Significant	No		High	No	The Workshop is aimed at improving clinician behaviours (antibias inducing) exhibited toward patients. Does it address burn-out? I suppose if the workshop is turned toward colleagues and themselves. ACTIVE LEARNING that could be offered at conference. Need facilitator expertise.
																		If CPhA is looking to establish a menu of high-value, serial, interactive learning/mental health generating, healthcare context opportunities, my picks from this section of catalog for further detailed evaluation include:
																		1. The working mind healthcare
																		2. Mindbodystrong healthcare (linked to in the Clinician Well-being knowledge hub)
																		3. Expressive arts
																		4. Do I belong here (imposter syndrome workshop)
																		Evaluation criteria thoughts:
																		· Virtual and in-person
																		· Structure (patient vs. HCP focus)
																		· Cost
																		· Measured outcomes (advocacy-generating, self-care, reintegration, collegiality/solidarity)
																		Support for our trained facilitators
																		My top 3 resources that are more repositories of other wellness resources/education:
																		1. Clinician Well-being knowledge hub
																		2. OHA’s Strengthening Mental Health Wellness during COVID-19
																		3. CSMLS webpage
																		My top 3 resources that are not in community/1:1 interactions but push the user to be ‘active’ include:
																		1. PRN toolkit (HCPs)
																		2. Drop-In mindfulness recordings
																		3. Mindarma
																		Others I could not evaluate: Vi Talk

## Sheet: Category Statistics
Level	Stage of Burnout	Intervention/Resource Topic					Inaccessible	Total	Subtotal
System	Preventing	Promoting Mental Health	3	2	0	2	1	8
		Managing Workload			1			1
		Handling Conflict, Bullying & Harassment	3	3				6
		Confronting Discrimination	1	4	1			6
		Reducing Stigma & Facilitating Disclosure			1	2		3
	Addressing	Promoting Mental Health	2					2
		Managing Workload						0
		Handling Conflict, Bullying & Harassment			1			1
		Confronting Discrimination						0
		Reducing Stigma & Facilitating Disclosure						0
	Supporting Recovery	Promoting Mental Health	1	1	1			3
		Managing Workload						0
		Handling Conflict, Bullying & Harassment						0
		Confronting Discrimination						0
		Reducing Stigma & Facilitating Disclosure						0
			10	10	5	4	1		30
Organisation	Preventing	Promoting Mental Health	3	7	7	5		22
		Managing Workload	1	1		4		6
		Handling Conflict, Bullying & Harassment	1	1	5			7
		Confronting Discrimination			2	2		4
		Reducing Stigma & Facilitating Disclosure	2					2
	Addressing	Promoting Mental Health	2	1	1	1		5
		Managing Workload						0
		Handling Conflict, Bullying & Harassment			1			1
		Confronting Discrimination						0
		Reducing Stigma & Facilitating Disclosure						0
	Supporting Recovery	Promoting Mental Health		1	2			3
		Managing Workload						0
		Handling Conflict, Bullying & Harassment						0
		Confronting Discrimination						0
		Reducing Stigma & Facilitating Disclosure						0
			9	11	18	12	0		50
Teams	Preventing	Promoting Mental Health	3	6	4	5		18
		Managing Workload				2		2
		Handling Conflict, Bullying & Harassment		1		1		2
		Addressing Discrimination		1	2			3
		Reducing Stigma & Facilitating Disclosure						0
	Addressing	Promoting Mental Health			1	1		2
		Managing Workload						0
		Handling Conflict, Bullying & Harassment						0
		Confronting Discrimination						0
		Reducing Stigma & Facilitating Disclosure			1	1		2
	Supporting Recovery	Promoting Mental Health	2					2
		Managing Workload						0
		Handling Conflict, Bullying & Harassment				1		1
		Confronting Discrimination						0
		Reducing Stigma & Facilitating Disclosure				1		1
			5	8	8	12	0		33
Individual	Preventing	Promoting Mental Health	6	1	3	2	2	14
		Managing Workload	1		1			2
		Handling Conflict, Bullying & Harassment	1					1
		Confronting Discrimination	2		1			3
		Reducing Stigma & Facilitating Disclosure	1					1
	Addressing	Promoting Mental Health	1		1		1	3
		Managing Workload	1					1
		Handling Conflict, Bullying & Harassment						0
		Confronting Discrimination						0
		Reducing Stigma & Facilitating Disclosure				1		1
	Supporting Recovery	Promoting Mental Health				1		1
		Managing Workload						0
		Handling Conflict, Bullying & Harassment						0
		Confronting Discrimination						0
		Reducing Stigma & Facilitating Disclosure						0
			13	1	6	4	3		27
Total			37	30	37	32	4		140

## Sheet: Dropdowns
Dropdown Lists
CIHR Categories
Promoting Mental Health
Managing Workload
Handling Conflict, Bullying & Harassment
Addressing/Confronting Discrimination
Reducing Stigma & Facilitating Disclosure
Burnout Stage
Preventing
Addressing
Supporting Recovery
Audience
Pharmacy
Healthcare
Occupations at risk
Societal
Medium
Electronic
Face to Face
Telephone
Virtual
Other
Interaction Type
Interactive
Passive
Interaction Type
Facilitated Group
One on one
Chatbot
Multiple offerings
Print
Audio
Video
Anonymous
Yes
No
Recommendation
High
Medium
Low
No
Multimedia Translation Potential
High
Medium
Low
No
Adaptation Level
None
Minor
Medium
Major
Unknown
My Top 5?
Yes
No
